# Supplementary material for: Influence of Genetic Polymorphisms on Cognitive Function According to Dietary Exposure to Bisphenols in a Sample of Spanish Schoolchildren
Source: Nutrients. 2024 Aug 10;16(16):2639. doi: 10.3390/nu16162639 (PMC11357571; doi:10.3390/nu16162639)
Supplement: Supplementary file 1 [file nutrients-16-02639-s001.zip]

Archive with 1 entries (1 files):
- nutrients-3146236-supplementary.xlsx
