# Supplementary material for: Influence of Genetic Polymorphisms on Cognitive Function According to Dietary Exposure to Bisphenols in a Sample of Spanish Schoolchildren
Source: Nutrients. 2024 Aug 10;16(16):2639. doi: 10.3390/nu16162639 (PMC11357571; doi:10.3390/nu16162639)
Supplement: Supplementary file 1 [file nutrients-16-02639-s001.zip › nutrients-3146236-supplementary.xlsx]

## Sheet: Table S1
		Unadjusted logistic regression models								Adjusted logistic regression models
		Low exposure (<= median)				High exposure (> median)				Low exposure (<= median)				High exposure (> median)
Index	SNP	OR	95% CI	95% CI	p value	OR	95% CI	95% CI	p value	OR adj	95% CI	95% CI	p value	OR adj	95% CI	95% CI	p value	p for interaction	Adjusted for sex and age	a
VCI	BDNF rs6265 (Ref. GG)																		Adjusted for sex, age and BMI	b
	GG vs AG + AA (Dom)	1.778	0.579	5.457	0.315	1.289	0.408	4.077	0.666	3.77	0.819	17.399	0.089	1.581	0.339	7.364	0.559	0.799	Adjusted for sex, age and parent educational level	c
	Ref. G vs A	1.519	0.584	3.951	0.392	1.175	0.445	3.101	0.745	2.251	0.725	6.989	0.16	1.451	0.484	4.349	0.506	0.949	Adjusted for sex, age, BMI and parent educational level	d
VSI	BDNF rs6265 (Ref. GG)
	GG vs AG + AA (Dom)	1.513	0.473	4.836	0.485	1.185	0.378	3.718	0.771	2.312	0.559	9.561	0.247	1.583	0.338	7.42	0.56	0.422
	Ref. G vs A	1.356	0.497	3.698	0.552	1.128	0.431	2.956	0.806	1.688	0.56	5.09	0.352	1.084	0.294	3.994	0.903	0.422
FRI	BDNF rs6265 (Ref. GG)
	GG vs AG + AA (Dom)	1.63	0.49	5.417	0.426	2.082	0.646	6.708	0.219	2.161	0.519	9.002	0.29	2.533	0.591	10.857	0.211	0.623
	Ref. G vs A	1.436	0.505	4.082	0.497	1.667	0.622	4.463	0.309	1.708	0.526	5.551	0.373	1.437	0.478	4.321	0.519	0.936
WMI	BDNF rs6265 (Ref. GG)
	GG vs AG + AA (Dom)	1.548	0.505	4.74	0.444	0.529	0.164	1.711	0.288	2.604	0.642	10.558	0.18	0.407	0.078	2.126	0.286	0.093
	Ref. G vs A	1.374	0.528	3.575	0.515	0.604	0.228	1.597	0.309	1.803	0.621	5.239	0.279	0.473	0.136	1.649	0.24	0.116
PSI	BDNF rs6265 (Ref. GG)
	GG vs AG + AA (Dom)	0.706	0.231	2.154	0.541	0.495	0.155	1.584	0.236	0.631	0.078	5.09	0.666	0.629	0.145	2.718	0.534	0.545
	Ref. G vs A	0.778	0.302	2.002	0.602	0.587	0.223	1.546	0.281	0.746	0.141	3.949	0.73	0.835	0.27	2.582	0.754	0.361
FSIQ	BDNF rs6265 (Ref. GG)
	GG vs AG + AA (Dom)	1.174	0.382	3.603	0.78	1.042	0.332	3.268	0.944	1.667	0.408	6.808	0.477	0.88	0.201	3.846	0.865	0.539
	Ref. G vs A	1.123	0.431	2.928	0.812	1.02	0.389	2.672	0.969	1.383	0.457	4.188	0.566	0.83	0.264	2.613	0.751	0.515
VCI	BDNF rs11030101 (Ref. AA)
	AA vs AT + TT (Dom)	0.292	0.084	1.015	0.053	0.907	0.284	2.893	0.869	0.175	0.036	0.854	0.031	0.683	0.18	2.594	0.575	0.302
	Ref. A vs T	0.486	0.218	1.083	0.078	1.193	0.527	2.701	0.672	0.261	0.093	0.73	0.011	1.152	0.503	2.639	0.738	0.067
VSI	BDNF rs11030101 (Ref. AA)
	AA vs AT + TT (Dom)	0.39	0.105	1.443	0.158	1.417	0.444	4.521	0.556	0.375	0.099	1.428	0.15	1.853	0.365	9.412	0.457	0.059
	Ref. A vs T	0.561	0.248	1.268	0.165	0.918	0.407	2.067	0.836	0.501	0.201	1.252	0.139	1.214	0.472	3.122	0.688	0.262
FRI	BDNF rs11030101 (Ref. AA)
	AA vs AT + TT (Dom)	0.306	0.074	1.269	0.103	0.561	0.173	1.818	0.336	0.264	0.053	1.308	0.103	0.603	0.179	2.033	0.415	0.608
	Ref. A vs T	0.581	0.253	1.338	0.202	0.571	0.252	1.297	0.181	0.463	0.174	1.229	0.122	0.598	0.261	1.371	0.225	0.825
WMI	BDNF rs11030101 (Ref. AA)
	AA vs AT + TT (Dom)	0.485	0.146	1.612	0.238	0.495	0.142	1.718	0.268	0.394	0.101	1.54	0.181	0.683	0.167	2.791	0.595	0.871
	Ref. A vs T	0.818	0.371	1.803	0.619	0.588	0.256	1.352	0.211	0.644	0.262	1.584	0.337	0.675	0.262	1.739	0.416	0.826
PSI	BDNF rs11030101 (Ref. AA)
	AA vs AT + TT (Dom)	1.126	0.35	3.622	0.842	1.169	0.364	3.756	0.793	1.418	0.236	8.508	0.702	1.649	0.451	6.026	0.45	0.841
	Ref. A vs T	1.167	0.527	2.581	0.704	1.314	0.573	3.013	0.519	1.247	0.309	5.042	0.756	1.528	0.629	3.711	0.349	0.713
FSIQ	BDNF rs11030101 (Ref. AA)
	AA vs AT + TT (Dom)	0.274	0.074	1.011	0.052	0.561	0.173	1.818	0.336	0.185	0.039	0.867	0.032	0.387	0.087	1.72	0.212	0.587
	Ref. A vs T	0.526	0.236	1.173	0.117	0.68	0.301	1.537	0.354	0.357	0.132	0.968	0.043	0.722	0.316	1.651	0.44	0.435
VCI	HTR2A rs6314 (Ref. GG)
	GG vs AG + AA (Dom)	0.335	0.076	1.483	0.15	0.354	0.078	1.617	0.18	0.148	0.023	0.936	0.042	0.21	0.033	1.334	0.098	0.82
	Ref. G vs A	0.321	0.08	1.29	0.109	0.328	0.08	1.35	0.122	0.224	0.049	1.035	0.055	0.232	0.044	1.217	0.084	0.946
VSI	HTR2A rs6314 (Ref. GG)
	GG vs AG + AA (Dom)	0.519	0.128	2.098	0.357	1.312	0.308	5.598	0.713	0.601	0.128	2.81	0.517	1.739	0.29	10.433	0.545	0.643
	Ref. G vs A	0.683	0.193	2.41	0.553	1	0.271	3.694	1	0.88	0.226	3.418	0.853	1.539	0.318	7.456	0.592	0.97
FRI	HTR2A rs6314 (Ref. GG)
	GG vs AG + AA (Dom)	0.414	0.101	1.696	0.22	1.19	0.279	5.077	0.814	0.462	0.102	2.084	0.315	1.22	0.281	5.29	0.79	0.425
	Ref. G vs A	0.561	0.158	1.991	0.371	1.435	0.379	5.43	0.595	0.667	0.169	2.629	0.563	1.582	0.395	6.336	0.517	0.412
WMI	HTR2A rs6314 (Ref. GG)
	GG vs AG + AA (Dom)	1.429	0.35	5.825	0.619	0.721	0.167	3.106	0.661	1.544	0.352	6.776	0.565	0.841	0.141	5.028	0.85	0.3
	Ref. G vs A	1.638	0.449	5.984	0.455	0.579	0.156	2.149	0.414	1.842	0.476	7.125	0.376	0.76	0.151	3.827	0.74	0.161
PSI	HTR2A rs6314 (Ref. GG)
	GG vs AG + AA (Dom)	0.472	0.115	1.933	0.297	1.565	0.343	7.135	0.563	1.092	0.045	26.316	0.957	1.648	0.308	8.824	0.56	0.627
	Ref. G vs A	0.429	0.117	1.567	0.2	1.096	0.289	4.155	0.893	0.369	0.028	4.881	0.449	1.237	0.29	5.273	0.774	0.447
FSIQ	HTR2A rs6314 (Ref. GG)
	GG vs AG + AA (Dom)	0.427	0.104	1.751	0.237	0.691	0.162	2.948	0.617	0.304	0.054	1.693	0.174	0.575	0.123	2.689	0.482	0.871
	Ref. G vs A	0.597	0.17	2.102	0.422	0.583	0.154	2.208	0.427	0.671	0.174	2.595	0.563	0.621	0.162	2.385	0.488	0.755
VCI	HTR2A rs7997012 (Ref. AA)
	AA + AG vs GG (Rec)	1.259	0.417	3.8	0.683	2.267	0.682	7.533	0.182	0.727	0.183	2.896	0.651	2.669	0.7	10.18	0.151	0.316
	Ref. A vs G	1.296	0.531	3.166	0.569	1.689	0.756	3.774	0.202	0.836	0.291	2.401	0.739	1.916	0.819	4.482	0.133	0.369
VSI	HTR2A rs7997012 (Ref. AA)
	AA + AG vs GG (Rec)	0.824	0.262	2.591	0.741	1.417	0.444	4.521	0.556	1.05	0.286	3.864	0.941	1.381	0.406	4.701	0.605	0.883
	Ref. A vs G	1.071	0.428	2.681	0.883	1.514	0.679	3.376	0.31	1.379	0.497	3.821	0.537	1.453	0.62	3.407	0.39	0.925
FRI	HTR2A rs7997012 (Ref. AA)
	AA + AG vs GG (Rec)	1.607	0.498	5.188	0.427	1.781	0.55	5.766	0.336	1.997	0.518	7.697	0.315	1.711	0.521	5.62	0.376	0.866
	Ref. A vs G	1.354	0.536	3.42	0.521	1.738	0.777	3.885	0.178	1.548	0.557	4.301	0.402	1.657	0.733	3.744	0.225	0.931
WMI	HTR2A rs7997012 (Ref. AA)
	AA + AG vs GG (Rec)	3.958	1.23	12.734	0.021	0.455	0.138	1.492	0.193	6.303	1.383	28.728	0.017	0.27	0.058	1.259	0.096	0.002
	Ref. A vs G	2.742	1.083	6.939	0.033	0.631	0.274	1.457	0.281	3.415	1.224	9.529	0.019	0.487	0.182	1.303	0.152	0.007
PSI	HTR2A rs7997012 (Ref. AA)
	AA + AG vs GG (Rec)	0.462	0.149	1.438	0.183	1.222	0.377	3.966	0.738	0.393	0.071	2.172	0.284	1.231	0.359	4.226	0.741	0.416
	Ref. A vs G	0.558	0.221	1.407	0.216	1.141	0.51	2.556	0.748	0.391	0.081	1.881	0.241	1.12	0.478	2.625	0.794	0.348
FSIQ	HTR2A rs7997012 (Ref. AA)
	AA + AG vs GG (Rec)	1.417	0.464	4.323	0.541	1.781	0.55	5.766	0.336	2.083	0.55	7.887	0.28	1.775	0.538	5.859	0.346	0.89
	Ref. A vs G	1.179	0.481	2.886	0.719	1.47	0.66	3.273	0.346	1.208	0.413	3.533	0.73	1.442	0.638	3.259	0.38	0.892
VCI	MTHFR rs1801133 (Ref. GG)
	GG vs AG + AA (Dom)	0.345	0.11	1.085	0.069	0.472	0.134	1.668	0.244	0.354	0.103	1.217	0.099	0.382	0.091	1.602	0.188	0.513
	Ref. G vs A	0.424	0.183	0.983	0.045	0.894	0.403	1.982	0.782	0.399	0.16	0.995	0.049	0.979	0.431	2.226	0.96	0.169
VSI	MTHFR rs1801133 (Ref. GG)
	GG vs AG + AA (Dom)	0.407	0.124	1.34	0.139	0.826	0.246	2.776	0.758	0.357	0.094	1.355	0.13	0.432	0.083	2.257	0.32	0.305
	Ref. G vs A	0.483	0.209	1.12	0.09	0.848	0.383	1.879	0.685	0.419	0.167	1.052	0.064	0.578	0.21	1.593	0.29	0.255
FRI	MTHFR rs1801133 (Ref. GG)
	GG vs AG + AA (Dom)	0.545	0.164	1.812	0.322	1.357	0.404	4.565	0.622	0.537	0.153	1.885	0.332	1.101	0.284	4.264	0.89	0.224
	Ref. G vs A	0.638	0.271	1.501	0.303	1.688	0.756	3.771	0.201	0.709	0.272	1.848	0.482	1.605	0.703	3.662	0.261	0.078
WMI	MTHFR rs1801133 (Ref. GG)
	GG vs AG + AA (Dom)	0.283	0.088	0.91	0.034	0.75	0.211	2.667	0.657	0.241	0.063	0.922	0.038	0.547	0.107	2.783	0.467	0.272
	Ref. G vs A	0.311	0.132	0.731	0.007	1.183	0.52	2.69	0.689	0.276	0.104	0.734	0.01	1.201	0.493	2.928	0.686	0.026
PSI	MTHFR rs1801133 (Ref. GG)
	GG vs AG + AA (Dom)	1.222	0.403	3.704	0.723	1.934	0.569	6.58	0.291	1.05	0.206	5.34	0.953	2.838	0.586	13.739	0.195	0.64
	Ref. G vs A	0.963	0.424	2.188	0.928	1.568	0.694	3.543	0.28	1.102	0.255	4.761	0.897	1.812	0.745	4.407	0.19	0.281
FSIQ	MTHFR rs1801133 (Ref. GG)
	GG vs AG + AA (Dom)	0.379	0.119	1.207	0.101	0.926	0.276	3.112	0.902	0.324	0.081	1.294	0.111	0.682	0.164	2.833	0.599	0.226
	Ref. G vs A	0.419	0.182	0.965	0.041	1.429	0.642	3.177	0.382	0.357	0.141	0.907	0.03	1.434	0.628	3.274	0.393	0.025
VCI	OXTR rs53576 (Ref. AA)
	AA + AG vs GG (Rec)	0.571	0.188	1.736	0.324	1.244	0.402	3.853	0.705	0.625	0.162	2.408	0.494	1.725	0.475	6.257	0.407	0.363
	Ref. A vs G	0.711	0.296	1.707	0.445	1.524	0.655	3.546	0.328	0.823	0.305	2.224	0.701	1.72	0.711	4.159	0.229	0.443
VSI	OXTR rs53576 (Ref. AA)
	AA + AG vs GG (Rec)	1.02	0.327	3.18	0.973	0.848	0.276	2.611	0.775	1.683	0.44	6.439	0.447	0.674	0.179	2.545	0.561	0.47
	Ref. A vs G	1.126	0.461	2.754	0.794	1.202	0.518	2.789	0.668	1.611	0.583	4.455	0.358	1.059	0.401	2.802	0.907	0.597
FRI	OXTR rs53576 (Ref. AA)
	AA + AG vs GG (Rec)	0.485	0.146	1.612	0.238	0.263	0.08	0.863	0.028	0.686	0.168	2.797	0.6	0.201	0.052	0.778	0.02	0.315
	Ref. A vs G	0.738	0.286	1.907	0.531	0.533	0.226	1.26	0.152	0.987	0.337	2.891	0.981	0.506	0.211	1.212	0.126	0.37
WMI	OXTR rs53576 (Ref. AA)
	AA + AG vs GG (Rec)	0.911	0.303	2.743	0.869	0.239	0.071	0.802	0.021	1.083	0.292	4.02	0.905	0.077	0.012	0.501	0.007	0.03
	Ref. A vs G	0.966	0.404	2.309	0.937	0.422	0.166	1.073	0.07	1.144	0.431	3.038	0.787	0.271	0.088	0.833	0.023	0.066
PSI	OXTR rs53576 (Ref. AA)
	AA + AG vs GG (Rec)	1.058	0.35	3.193	0.921	0.941	0.302	2.934	0.917	0.302	0.032	2.874	0.298	0.73	0.214	2.492	0.616	0.869
	Ref. A vs G	1.077	0.45	2.577	0.868	1.111	0.475	2.597	0.808	0.485	0.104	2.267	0.358	0.997	0.409	2.432	0.994	0.898
FSIQ	OXTR rs53576 (Ref. AA)
	AA + AG vs GG (Rec)	0.893	0.294	2.712	0.842	0.739	0.239	2.279	0.598	1.346	0.334	5.427	0.676	0.657	0.205	2.105	0.479	0.473
	Ref. A vs G	0.984	0.409	2.37	0.972	1.125	0.485	2.608	0.784	1.365	0.477	3.908	0.562	1.072	0.458	2.512	0.872	0.71
VCI	SLC6A2 rs998424 (Ref. GG)
	GG vs AG + AA (Dom)	0.889	0.277	2.852	0.843	0.427	0.136	1.342	0.145	1.114	0.293	4.235	0.874	0.411	0.111	1.524	0.184	0.17
	Ref. G vs A	1.196	0.541	2.644	0.657	0.547	0.24	1.249	0.152	1.323	0.535	3.276	0.545	0.549	0.218	1.381	0.203	0.077
VSI	SLC6A2 rs998424 (Ref. GG)
	GG vs AG + AA (Dom)	0.39	0.105	1.443	0.158	0.851	0.28	2.591	0.777	0.322	0.077	1.351	0.121	1.031	0.24	4.422	0.967	0.196
	Ref. G vs A	0.741	0.328	1.675	0.472	1	0.442	2.263	1	0.628	0.259	1.519	0.302	1.004	0.365	2.767	0.993	0.419
FRI	SLC6A2 rs998424 (Ref. GG)
	GG vs AG + AA (Dom)	1.68	0.498	5.664	0.403	0.176	0.052	0.602	0.006	2.141	0.53	8.644	0.285	0.155	0.042	0.565	0.005	0.004
	Ref. G vs A	1.363	0.582	3.196	0.476	0.3	0.127	0.708	0.006	1.353	0.561	3.264	0.5	0.263	0.106	0.65	0.004	0.004
WMI	SLC6A2 rs998424 (Ref. GG)
	GG vs AG + AA (Dom)	0.485	0.146	1.612	0.238	1.093	0.348	3.435	0.879	0.513	0.151	1.738	0.283	1.427	0.341	5.97	0.626	0.278
	Ref. G vs A	0.756	0.342	1.673	0.49	1.658	0.698	3.941	0.252	0.747	0.333	1.673	0.478	1.86	0.669	5.169	0.234	0.147
PSI	SLC6A2 rs998424 (Ref. GG)
	GG vs AG + AA (Dom)	1.126	0.35	3.622	0.842	0.574	0.183	1.801	0.342	0.989	0.18	5.416	0.989	0.304	0.073	1.265	0.102	0.111
	Ref. G vs A	0.78	0.352	1.728	0.54	1.022	0.446	2.338	0.96	0.946	0.244	3.675	0.936	0.683	0.258	1.805	0.442	0.895
FSIQ	SLC6A2 rs998424 (Ref. GG)
	GG vs AG + AA (Dom)	0.887	0.273	2.884	0.842	0.367	0.116	1.16	0.088	0.944	0.28	3.188	0.927	0.348	0.092	1.319	0.121	0.28
	Ref. G vs A	0.949	0.427	2.11	0.898	0.435	0.189	1.004	0.051	0.836	0.351	1.991	0.685	0.316	0.125	0.802	0.015	0.192
VCI	SNAP25 rs363039 (Ref. GG)
	GG vs AG + AA (Dom)	0.489	0.16	1.492	0.209	0.667	0.212	2.096	0.488	0.432	0.125	1.489	0.184	0.492	0.138	1.759	0.275	0.929
	Ref. G vs A	0.593	0.253	1.39	0.229	0.853	0.374	1.944	0.705	0.503	0.194	1.305	0.158	0.69	0.279	1.707	0.422	0.811
VSI	SNAP25 rs363039 (Ref. GG)
	GG vs AG + AA (Dom)	0.9	0.289	2.804	0.856	1.962	0.621	6.193	0.251	0.803	0.237	2.718	0.725	2.25	0.512	9.885	0.283	0.28
	Ref. G vs A	0.915	0.384	2.182	0.841	1.556	0.679	3.561	0.296	0.747	0.29	1.924	0.545	1.901	0.684	5.285	0.218	0.218
FRI	SNAP25 rs363039 (Ref. GG)
	GG vs AG + AA (Dom)	0.622	0.192	2.02	0.43	0.193	0.055	0.677	0.01	0.552	0.157	1.936	0.353	0.165	0.044	0.626	0.008	0.124
	Ref. G vs A	0.582	0.242	1.397	0.226	0.268	0.112	0.643	0.003	0.452	0.163	1.256	0.128	0.28	0.116	0.677	0.005	0.258
WMI	SNAP25 rs363039 (Ref. GG)
	GG vs AG + AA (Dom)	0.413	0.134	1.274	0.124	0.56	0.169	1.858	0.344	0.357	0.107	1.19	0.094	0.287	0.065	1.267	0.099	0.859
	Ref. G vs A	0.528	0.225	1.242	0.144	0.505	0.218	1.173	0.112	0.431	0.17	1.088	0.075	0.328	0.114	0.948	0.04	0.775
PSI	SNAP25 rs363039 (Ref. GG)
	GG vs AG + AA (Dom)	1.733	0.569	5.278	0.333	0.615	0.192	1.974	0.414	2.698	0.339	21.457	0.348	0.537	0.147	1.966	0.348	0.329
	Ref. G vs A	1.768	0.74	4.221	0.2	0.792	0.345	1.815	0.581	2.365	0.665	8.408	0.184	0.879	0.361	2.14	0.776	0.381
FSIQ	SNAP25 rs363039 (Ref. GG)
	GG vs AG + AA (Dom)	0.285	0.089	0.918	0.035	0.412	0.128	1.325	0.137	0.194	0.046	0.818	0.026	0.283	0.073	1.094	0.067	0.82
	Ref. G vs A	0.417	0.176	0.987	0.047	0.568	0.247	1.302	0.181	0.263	0.089	0.777	0.016	0.59	0.254	1.374	0.221	0.378
VCI	NTRK2 rs2289656 (Ref. GG)
	GG vs AG + AA (Dom)	3.429	0.985	11.93	0.053	0.962	0.286	3.237	0.951	9.056	1.508	54.391	0.016	0.957	0.234	3.912	0.951	0.088
	Ref. G vs A	2.973	1.048	8.435	0.041	1.114	0.38	3.271	0.844	6.716	1.817	24.827	0.004	0.885	0.278	2.821	0.837	0.062
VSI	NTRK2 rs2289656 (Ref. GG)
	GG vs AG + AA (Dom)	2.566	0.693	9.502	0.158	0.561	0.164	1.918	0.357	3.455	0.784	15.231	0.101	0.731	0.146	3.65	0.702	0.124
	Ref. G vs A	1.24	0.451	3.411	0.677	0.742	0.253	2.176	0.586	1.533	0.512	4.587	0.445	0.821	0.212	3.181	0.776	0.318
FRI	NTRK2 rs2289656 (Ref. GG)
	GG vs AG + AA (Dom)	1.309	0.372	4.607	0.675	0.5	0.146	1.712	0.27	1.708	0.379	7.698	0.486	0.523	0.144	1.903	0.325	0.309
	Ref. G vs A	0.768	0.284	2.081	0.604	0.496	0.165	1.488	0.211	1.043	0.344	3.16	0.941	0.548	0.174	1.721	0.303	0.411
WMI	NTRK2 rs2289656 (Ref. GG)
	GG vs AG + AA (Dom)	3.04	0.877	10.544	0.08	1.333	0.375	4.742	0.657	7.86	1.486	41.573	0.015	2.058	0.425	9.958	0.37	0.318
	Ref. G vs A	2.05	0.749	5.608	0.162	1.424	0.453	4.47	0.545	3.774	1.185	12.017	0.025	1.605	0.431	5.983	0.481	0.379
PSI	NTRK2 rs2289656 (Ref. GG)
	GG vs AG + AA (Dom)	0.622	0.193	2.009	0.427	0.762	0.225	2.578	0.662	0.213	0.018	2.468	0.216	0.99	0.228	4.296	0.989	0.266
	Ref. G vs A	0.692	0.264	1.811	0.453	0.918	0.312	2.701	0.877	0.729	0.134	3.959	0.714	1.082	0.332	3.531	0.896	0.377
FSIQ	NTRK2 rs2289656 (Ref. GG)
	GG vs AG + AA (Dom)	1.63	0.49	5.417	0.426	0.5	0.146	1.712	0.27	3.222	0.697	14.896	0.134	0.5	0.117	2.136	0.349	0.15
	Ref. G vs A	1.3	0.486	3.477	0.601	0.674	0.23	1.979	0.473	2.339	0.748	7.315	0.144	0.654	0.195	2.192	0.491	0.215
VCI	NTRK2 rs10868235 (Ref. GG)
	GG vs AG + AA (Dom)	0.26	0.069	0.975	0.046	0.794	0.214	2.949	0.73	0.219	0.044	1.08	0.062	2.09	0.407	10.721	0.377	0.043
	Ref. G vs A	0.532	0.242	1.171	0.117	0.929	0.423	2.039	0.854	0.457	0.185	1.128	0.09	1.396	0.579	3.366	0.458	0.094
VSI	NTRK2 rs10868235 (Ref. GG)
	GG vs AG + AA (Dom)	0.313	0.075	1.3	0.11	1	0.273	3.662	1	0.182	0.037	0.882	0.034	5.346	0.603	47.416	0.132	0.02
	Ref. G vs A	0.921	0.412	2.059	0.84	1.083	0.494	2.373	0.841	0.659	0.268	1.617	0.362	1.561	0.606	4.025	0.357	0.199
FRI	NTRK2 rs10868235 (Ref. GG)
	GG vs AG + AA (Dom)	0.643	0.17	2.435	0.516	1.111	0.303	4.071	0.874	0.487	0.115	2.056	0.328	1.664	0.372	7.439	0.505	0.196
	Ref. G vs A	0.661	0.289	1.512	0.327	1.276	0.581	2.802	0.543	0.516	0.207	1.287	0.156	1.495	0.648	3.45	0.346	0.071
WMI	NTRK2 rs10868235 (Ref. GG)
	GG vs AG + AA (Dom)	0.291	0.078	1.089	0.067	0.458	0.107	1.967	0.294	0.206	0.044	0.951	0.043	0.788	0.123	5.062	0.802	0.175
	Ref. G vs A	0.742	0.34	1.621	0.454	0.791	0.352	1.776	0.57	0.576	0.244	1.362	0.209	0.967	0.376	2.486	0.944	0.315
PSI	NTRK2 rs10868235 (Ref. GG)
	GG vs AG + AA (Dom)	1.094	0.327	3.663	0.884	0.982	0.263	3.662	0.979	1.047	0.107	10.255	0.968	0.785	0.158	3.892	0.767	0.62
	Ref. G vs A	0.75	0.343	1.642	0.472	1.297	0.585	2.876	0.522	0.55	0.125	2.406	0.427	1.086	0.461	2.559	0.85	0.192
FSIQ	NTRK2 rs10868235 (Ref. GG)
	GG vs AG + AA (Dom)	0.559	0.159	1.965	0.364	1.111	0.303	4.071	0.874	0.333	0.081	1.358	0.125	3.243	0.565	18.608	0.187	0.054
	Ref. G vs A	0.645	0.293	1.419	0.275	1.087	0.496	2.383	0.835	0.402	0.159	1.013	0.053	1.46	0.613	3.479	0.393	0.055
